# Supplementary material for: TERT Promoter Mutations as Simple and Non-Invasive Urinary Biomarkers for the Detection of Urothelial Bladder Cancer in a High-Risk Region
Source: Int J Mol Sci. 2022 Nov 18;23(22):14319. doi: 10.3390/ijms232214319 (PMC9696845; doi:10.3390/ijms232214319)
Supplement: Supplementary file 1 [file ijms-23-14319-s001.zip]

Archive with 1 entries (1 files):
- ijms-1886337-supplementary.pdf
